# Supplementary material for: Three-step docking by WIPI2, ATG16L1, and ATG3 delivers LC3 to the phagophore
Source: Sci Adv. 2024 Feb 7;10(6):eadj8027. doi: 10.1126/sciadv.adj8027 (PMC10851258; doi:10.1126/sciadv.adj8027)
Supplement: Supplementary file 2 — Movies S1 and S2 [file sciadv.adj8027_movies_s1_and_s2.zip]

Archive with 2 entries (2 files):
- adj8027_Movie_S1.mp4
- adj8027_Movie_S2.mp4
